# Supplementary material for: An MHC-Related Gene’s Signature Predicts Prognosis and Immune Microenvironment Infiltration in Glioblastoma
Source: Int J Mol Sci. 2025 May 12;26(10):4609. doi: 10.3390/ijms26104609 (PMC12111048; doi:10.3390/ijms26104609)
Supplement: Supplementary file 1 [file ijms-26-04609-s001.zip]

Archive with 1 entries (1 files):
- ijms-3585719-supplementary.pdf
